# Supplementary material for: Phenotypic characterization with somatic genome editing and gene transfer reveals the diverse oncogenicity of ependymoma fusion genes
Source: Acta Neuropathol Commun. 2020 Nov 23;8:203. doi: 10.1186/s40478-020-01080-8 (PMC7684901; doi:10.1186/s40478-020-01080-8)
Supplement: Supplementary file 2 — Additional file 2: Table S1. List of vector constructs [file 40478_2020_1080_MOESM2_ESM.xlsx]

## Sheet: Table S1_Vector constructs
Table S1. List of vector constructs
Application	Vector Constructs	Source	Abbreviation
Cloning	pcDNA3.1(+)/myc-His A	Invitrogen, #V80020
	pCR4Blunt-TOPO vector	Invitrogen, #450159
	pTA2-vector	Toyobo, #TAK-201
	pDonor_mU6	Addgene, #69350
	T-Vector pMD20	Takara, #3270
CRISPR/Cas9	pSpCas9(BB)-2A-GFP (PX458)	Addgene, #48138	PX458
	pSpCas9(BB)-2A-Puro (PX459) V2.0	Addgene, #62988	PX459v2.0
	pU6-(BbsI)_CBh-Cas9-T2A-mCherry	Addgene, #64324
	lentiCRISPR v2	Addgene, #52961
Lentivirus production	pMD2.G	Addgene, #12259
	psPAX2	Addgene, #12260
Lentiviral transfer vector	pTomo empty backbone	Addgene, #26291	mock
	pTomo-RELAFUS1-HA	This study	RELAFUS1-HA
	pTomo-hU6-sgCdkn2a (#1)	This study	sgCdkn2a (#1)
	pTomo-hU6-sgCdkn2a (#2)	This study	sgCdkn2a (#2)
	pTomo-hU6-sgControl (#1)	This study	sgControl (#1)
	pTomo-hU6-sgControl (#2)	This study	sgControl (#2)
	pTomo-RELAFUS1-HA-hU6-sgCdkn2a (#1)	This study	RELAFUS1-HA + sgCdkn2a (#1)
	pTomo-RELAFUS1-HA-hU6-sgControl (#1)	This study	RELAFUS1-HA + sgControl (#1)
	pTomo-RELAFUS1-HA-hU6-sgCdkn2a (#2)	This study	RELAFUS1-HA + sgCdkn2a (#2)
	pTomo-RELAFUS1-HA-hU6-sgControl (#2)	This study	RELAFUS1-HA + sgControl (#2)
	pTomo-EGFP	This study	LV-EDIT-empty
	LV-EDIT-mRelafus1	This study	LV-EDIT-mRelafus1
	pTomo-RELAFUS2-HA	This study	RELAFUS2-HA
	pTomo-RELAFUS3-HA	This study	RELAFUS3-HA
	pTomo-RELAFUS4-HA	This study	RELAFUS4-HA
	pTomo-RELAFUS8-HA	This study	RELAFUS8-HA
	pTomo-RELAFUS2-HA-hU6-sgCdkn2a (#1)	This study	RELAFUS2-HA + sgCdkn2a (#1)
	pTomo-RELAFUS3-HA-hU6-sgCdkn2a (#1)	This study	RELAFUS3-HA + sgCdkn2a (#1)
	pTomo-RELAFUS4-HA-hU6-sgCdkn2a (#1)	This study	RELAFUS4-HA + sgCdkn2a (#1)
	pTomo-RELAFUS8-HA-hU6-sgCdkn2a (#1)	This study	RELAFUS8-HA + sgCdkn2a (#1)
	pTomo-HA-YAP1	This study
	pTomo-HA-YAP1-MAMLD1	This study	HA-YAP1-MAMLD1
	pTomo-HA-YAP1-FAM118B	This study	HA-YAP1-FAM118B
	lentiCRISPR v2-sgCdkn2a (#1)	This study
	lentiCRISPR v2-sgCdkn2a (#2)	This study
	lentiCRISPR v2-sgControl (#1)	This study
	lentiCRISPR v2-sgControl (#2)	This study
Others	pCAG-Cre	Addgene, #13775
	RCAS-RELAFUS1-HA	Dr. Eric C. Holland
	RCAS-HA-YAP1	Dr. Eric C. Holland
	RCAS-HA-YAP1-MAMLD1	Dr. Eric C. Holland
	RCAS-HA-YAP1-FAM118B	Dr. Eric C. Holland
