# Supplementary material for: Phenotypic characterization with somatic genome editing and gene transfer reveals the diverse oncogenicity of ependymoma fusion genes
Source: Acta Neuropathol Commun. 2020 Nov 23;8:203. doi: 10.1186/s40478-020-01080-8 (PMC7684901; doi:10.1186/s40478-020-01080-8)
Supplement: Supplementary file 3 — Additional file 3: Table S2. List of sgRNA target sequence [file 40478_2020_1080_MOESM3_ESM.xlsx]

## Sheet: Table S2_sgRNA
Table S2. List of sgRNA target sequence used in this study
Gene	Name of sgRNA	sgRNA Target Sequence (5'-3')	Application	Reference
Cdkn2a	sgCdkn2a (#1)	GGGTCGCCTGCCGCTCGACT	Fig.1, 3-5; Cdkn2a knockout	Albers et al., 2015
Cdkn2a	sgCdkn2a (#2)	CGGTGCAGATTCGAACTGCG	Fig.1; Cdkn2a knockout	Albers et al., 2015
Control	sgControl (#1)	GTCATGTCACTTATCAAGTC	Fig.1	Albers et al., 2015
Control	sgControl (#2)	GCGACCAATACGCGAACGTC	Fig.1	Zuckermann et al., 2015
C11orf95	sgC11orf95-1	CTGTAGTGGGTATGCTCCCG	Fig. 2; Gene rearrangement for human RELAFUS
C11orf95	sgC11orf95-2	AGGAAATTGTCTACGTGTCT	Fig. 2; Gene rearrangement for human RELAFUS
RELA	sgRELA-1	CCACCCCTTAGTTTCACCGC	Fig. 2; Gene rearrangement for human RELAFUS
RELA	sgRELA-2	CGGCATCTACGGTAGTGGCC	Fig. 2; Gene rearrangement for human RELAFUS
RELA	sgRELA-3	AAAACAAAGTGAGTAATCGG	Fig. 2; Gene rearrangement for human RELAFUS
RELA	sgRELA-4	TCGGGTCGCGGACCTCCGGT	Fig. 2; Gene rearrangement for human RELAFUS
2700081O15Rik	sg2700081O15Rik-1	GCTGCCGGCGCCAGCGGCGA	Fig. 3; Gene rearrangement for mouse Relafus
2700081O15Rik	sg2700081O15Rik-2	TCCTGGAATCGCCAAAAAAA	Fig. 3; Gene rearrangement for mouse Relafus
Rela	sgRela-1	CAGCAACCCGCGGCGCAGAA	Fig. 3; Gene rearrangement for mouse Relafus
Rela	sgRela-2	GTCCCCTGGGCGCTAGCCAT	Fig. 3; Gene rearrangement for mouse Relafus
