# Supplementary material for: Phenotypic characterization with somatic genome editing and gene transfer reveals the diverse oncogenicity of ependymoma fusion genes
Source: Acta Neuropathol Commun. 2020 Nov 23;8:203. doi: 10.1186/s40478-020-01080-8 (PMC7684901; doi:10.1186/s40478-020-01080-8)
Supplement: Supplementary file 4 — Additional file 4: Table S3. List of primers [file 40478_2020_1080_MOESM4_ESM.xlsx]

## Sheet: Table S3_Primers
Table S3. List of primers
Genomic PCR for breakpoint sequence detection	Sequence (5'-3')	Application	Amplicon size	Figure	Reference
P2243_Cdkn2a-fwd	GGCTTCTTTCTTGGGTCCTG	Genomic PCR for sgCdkn2a validation	471 bp	Fig. S1C
P2244_Cdkn2a-rev	GGCTCATTTGGGTTGCTTCTTCT
P1496_C11orf95_Intron2-fwd (A)	GCTAGCAGAGGAGGGTTTAGGG	Genomic PCR for C11orf95 gene sequence	161 bp	Fig. 2E, F
P1497_C11orf95_Intron2-rev (B)	AAGGGTTGGAGGGAAGGAACTG
P1496_C11orf95_Intron2-fwd (A)	GCTAGCAGAGGAGGGTTTAGGG	Genomic PCR for breakpoint sequence detection	150 bp	Fig. 2E
P1503_RELA_Intron1-rev (F)	AGTCAGGACCTGCTCCCTAGAA
P1496_C11orf95_Intron2-fwd (A)	GCTAGCAGAGGAGGGTTTAGGG	Genomic PCR for breakpoint sequence detection	403 bp	Fig. 2F
P1501_RELA_5'flank-rev1 (J)	GTGCACTACAGACGAGCCATTC
P1498_C11orf95_3'flank-fwd1 (C)	AGAACTGGATGTGGCACTTCCA	Genomic PCR for C11orf95 gene sequence	276 bp	Fig. 2E, F
P1499_C11orf95_3'flank-rev1 (D)	TTGATGGTCCCAAAGTACGGCA
P1500_RELA_5'flank-fwd1 (I)	GTGACATCACCAAACTCCGCC	Genomic PCR for RELA gene sequence	350 bp	Fig. 2F
P1501_RELA_5'flank-rev1 (J)	GTGCACTACAGACGAGCCATTC
P1502_RELA_Intron1-fwd (E)	TGACTCAGTTTCCCTCCACACC	Genomic PCR for RELA gene sequence	270 bp	Fig. 2E
P1503_RELA_Intron1-rev (F)	AGTCAGGACCTGCTCCCTAGAA
P1504_RELA_3'flank-fwd1 (K)	GAAGGCTCCTAACGCTGAGGAA	Genomic PCR for RELA gene sequence	227 bp	Fig. 2E
P1505_RELA_3'flank-rev1 (L)	CTGCTGAGCCATGAGCATGATG
P1506_RELA_3'flank-fwd2 (G)	GGGCCTCTCAAACTCATCCTGT	Genomic PCR for RELA gene sequence	200 bp	Fig. 2F
P1507_RELA_3'flank-rev2 (H)	TGGGGAGAAGTGGGCAGATTTT
P1506_RELA_3'flank-fwd2 (G)	GGGCCTCTCAAACTCATCCTGT	Genomic PCR for breakpoint sequence detection	154 bp	Fig. 2E
P1497_C11orf95_Intron2-rev (B)	AAGGGTTGGAGGGAAGGAACTG
P1506_RELA_3'flank-fwd2 (G)	GGGCCTCTCAAACTCATCCTGT	Genomic PCR for breakpoint sequence detection	172 bp	Fig. 2E
P1499_C11orf95_3'flank-rev2 (D)	TTGATGGTCCCAAAGTACGGCA
P1502_RELA_Intron1-fwd (E)	TGACTCAGTTTCCCTCCACACC	Genomic PCR for breakpoint sequence detection	327 bp	Fig. 2E
P1507_RELA_3'flank-rev2 (H)	TGGGGAGAAGTGGGCAGATTTT
RT-PCR for fusion detection	Sequence (5'-3')	Application	Amplicon size	Figure	Reference
P1279_RELAFUS-for	GGGGGCTGAGGAGGAGGAG	hRELAFUS1 fusion junction	155 bp	Fig. 2C	Parker et al., 2014
P1280_RELAFUS-rev	GCTGCTCAATGATCTCCACA
P1281_RELA-F1	GGCGAGAGGAGCACAGATAC	RELA coding sequence	251 bp	Fig. 2C
P1282_RELA-R1	CTGATAGCCTGCTCCAGGTC
P1378_MouseRelafus-fwd	CCAGAAACACCCCTACTCCCTG	mRelafus1 fusion junction	425 bp	Fig. 3C, 3I, S2B and S2C
P1379_MouseRelafus-rev	TGGTGACCAGGGAGATTCGAAC
P1458_mRela-F1	TTCCGCTATAAATGCGAGGGGC	mRela coding sequence	396 bp	Fig. 3C
P1462_mRela-R1	CACTGTCACCTGGAAGCAGAGG
qRT-PCR for Cdkn2a gene expression	Sequence (5'-3')	Application	Amplicon size	Figure	Reference
P2131_p19arf-qPCR-fwd	CGCTGGGTGGTCTTTGTGTACCG	qRT-PCR	103 bp	Fig. S1B
P2132_p19arf-qPCR-rev	TTGGGATTGGCCGCGAAGTTCC
P1755_Rps18-qPCR-fwd	AGTTCCAGCACATTTTGCGAG	qRT-PCR	166 bp	Fig. S1B
P1756_Rps18-qPCR-rev	TCATCCTCCGTGAGTTCTCCA
Genotyping PCR	Sequence (5'-3')	Application	Amplicon size	Figure	Reference
P1447_37567	TTGCTAAAGCGCTACATAGGA	Genotyping PCR for Nestic-Cre-wild type	246 bp	Fig. S1A	JAX Genotyping Protocol
P1448_37568	GCCTTATTGTGGAAGGACTG
P1448_37568	GCCTTATTGTGGAAGGACTG	Genotyping PCR for Nestic-Cre-transgene	150 bp	Fig. S1A	JAX Genotyping Protocol
P1449_37569	CCTTCCTGAAGCAGTAGAGCA
P1524_24811_H11Wt-fwd	AGTGGGACTGCTTTTTCCAG	Genotyping PCR for Cag-Cas9-wild type	284 bp	Fig. S1A	JAX Genotyping Protocol
P1525_24813_H11Wt-rev	GATCTGGGGCCATAAATGC
P1452_H11Cas9-fwd	GGGCAACGTGCTGGTTATTG	Genotyping PCR for Cag-Cas9-transgene	425 bp	Fig. S1A	Chiou et al., 2015
P1453_H11Cas9-rev	CCAGGCCGATGCTGTACTTC
