# Supplementary material for: Phenotypic characterization with somatic genome editing and gene transfer reveals the diverse oncogenicity of ependymoma fusion genes
Source: Acta Neuropathol Commun. 2020 Nov 23;8:203. doi: 10.1186/s40478-020-01080-8 (PMC7684901; doi:10.1186/s40478-020-01080-8)
Supplement: Supplementary file 5 — Additional file 5: Table S4. List of antibodies [file 40478_2020_1080_MOESM5_ESM.xlsx]

## Sheet: Table S4_Antibodies
Table S4. List of antibodies
Name of Antibody	Source	Application
anti-p65 (Rabbit mAb)	Cell Signaling, #8242	WB (1:5,000), IHC (1:800)
anti-HA (Rabbit mAb)	Cell Signaling, #3724	WB (1:1,000), IHC (1:1,600)
anti-HA (Rat mAb)	Roche, #11867423001	WB (1:500)
anti-GFAP (Rabbit pAb)	DAKO, #IS524	IHC (300mL)
anti-YAP1 (phosho-S127) (Rabbit mAb)	Abcam, #ab76252	WB (x10,000), IHC (x250)
anti-GFP (Rabbit mAb)	Cell Signaling, #2956	IHC (1:300)
anti-α-Tubulin	Sigma, #T9026	WB (1:2,000)
anti-b-Actin	Sigma, #A1978	WB (1:2,000)
anti-Cas9 (Mouse mAb)	Cell Signaling, #14697	WB (1:1,000)
anti-Cas9 (Rabbit mAb)	Cell Signaling, #19526	WB (1:1,000)
anti-Cdkn2a (Rat mAb)	Abnova, #MAB2417	WB (1:500)
anti-Rabbit IgG, HRP-Linked Whole Ab Donkey	GE Healthcare, #NA934	WB (1:2,000-10,000)
anti-Mouse IgG, HRP-Linked Whole Ab Sheep	GE Healthcare, #NA931	WB (1:10,000)
anti-Rat IgG, HRP-Linked Whole Ab Goat	GE Healthcare, #NA935	WB (1:2,000-10,000)
